# Supplementary material for: Does the Forensic Filler-Control Method Reduce Examiner Overconfidence? An Experimental Investigation Using Mock Fingerprint Examiners
Source: Behav Sci (Basel). 2025 Aug 31;15(9):1191. doi: 10.3390/bs15091191 (PMC12466420; doi:10.3390/bs15091191)
Supplement: Supplementary file 1 [file behavsci-15-01191-s001.zip]

Archive with 1 entries (1 files):
- behavsci-3696796-supplementary.pdf
